# Supplementary material for: Human formin FHOD3-mediated actin elongation is required for sarcomere integrity in cardiomyocytes
Source: eLife. 2025 Jul 15;13:RP104048. doi: 10.7554/eLife.104048 (PMC12263155; doi:10.7554/eLife.104048)
Supplement: Figure 4—source data 1. [file elife-104048-fig4-data1.zip]

Archive with 4 entries (4 files):
- Figure4B - Source Data 1 labeled.pdf
- __MACOSX/._Figure4B - Source Data 1 labeled.pdf
- Figure4B - Source Data 2 labeled.pdf
- __MACOSX/._Figure4B - Source Data 2 labeled.pdf
