# Supplementary material for: Human formin FHOD3-mediated actin elongation is required for sarcomere integrity in cardiomyocytes
Source: eLife. 2025 Jul 15;13:RP104048. doi: 10.7554/eLife.104048 (PMC12263155; doi:10.7554/eLife.104048)
Supplement: Figure 4—source data 2. [file elife-104048-fig4-data2.zip]

Archive with 4 entries (4 files):
- Figure 4 - Source Data 1.TIF
- __MACOSX/._Figure 4 - Source Data 1.TIF
- Figure 4 - Source Data 2.TIF
- __MACOSX/._Figure 4 - Source Data 2.TIF
